# Supplementary material for: Annotation of the Protein Coding Regions of the Equine Genome
Source: PLoS One. 2015 Jun 24;10(6):e0124375. doi: 10.1371/journal.pone.0124375 (PMC4481266; doi:10.1371/journal.pone.0124375)
Supplement: S1 Dataset — (TXT) [file pone.0124375.s001.txt]

chr1	274075	C	CC
chr1	4014007	T	A
chr1	9899322	T	TT
chr1	10954738	CC	C
chr1	12627901	AA	A
chr1	14251354	AA	A
chr1	15502372	AA	A
chr1	15502452	AA	A
chr1	20364002	GG	G
chr1	26778349	TT	T
chr1	26983849	GG	G
chr1	31720905	GG	G
chr1	31956822	G	GG
chr1	32141310	GG	G
chr1	38648618	GG	G
chr1	38876736	GG	G
chr1	42863989	CC	C
chr1	52343593	TT	T
chr1	58243591	G	GG
chr1	62833071	AA	A
chr1	74847483	C	CC
chr1	75422171	A	AA
chr1	91197730	T	TT
chr1	93058179	GG	G
chr1	93096835	C	CC
chr1	97065680	AA	A
chr1	98168743	CC	C
chr1	104568374	CC	C
chr1	107192499	A	AA
chr1	107816926	C	CC
chr1	113701579	GG	G
chr1	118370896	GG	G
chr1	119277849	AA	A
chr1	123992932	TA	T
chr1	128082388	T	TT
chr1	128537288	C	CT
chr1	134556885	G	GG
chr1	138245123	T	TT
chr1	139676593	GG	G
chr1	140718333	C	CC
chr1	141104855	GG	G
chr1	144569404	A	AA
chr1	145696854	T	TT
chr1	147981575	TT	T
chr1	148056776	C	CC
chr1	148216335	CC	C
chr1	153500233	CC	C
chr1	157943155	G	GG
chr1	159322306	CC	C
chr1	161454917	GG	G
chr1	162308014	CC	C
chr1	162308027	TT	T
chr1	162323643	CC	C
chr1	168641889	AA	A
chr1	171811517	AA	A
chr1	175172561	AA	A
chr1	179962839	A	AA
chr2	1409719	A	AA
chr2	1498130	GG	G
chr2	7104460	A	AA
chr2	12458521	GG	G
chr2	18149196	AA	A
chr2	18882648	TT	T
chr2	21067512	GG	G
chr2	24098346	C	CC
chr2	25761747	CC	C
chr2	30548354	AA	A
chr2	32746528	CC	C
chr2	34421127	G	GG
chr2	37137491	G	GG
chr2	37322200	CC	C
chr2	39656317	CC	C
chr2	42580249	CC	C
chr2	42897607	TA	T
chr2	44148231	CC	C
chr2	44148288	CC	C
chr2	44334694	TT	T
chr2	46590651	C	CC
chr2	48644197	G	GG
chr2	49363322	GG	G
chr2	52036699	G	GG
chr2	55991160	CC	C
chr2	56997788	CC	C
chr2	60609194	CC	C
chr2	68731247	GG	G
chr2	82577137	G	GG
chr2	85335629	A	AA
chr2	100993393	CC	C
chr2	108253389	G	GG
chr3	1532216	T	TT
chr3	1645077	TT	T
chr3	5889708	A	AA
chr3	9931345	G	GG
chr3	9931363	G	GG
chr3	10123555	CC	C
chr3	17953941	GG	G
chr3	18192137	A	AA
chr3	19411282	CC	C
chr3	26224927	A	AA
chr3	34394475	G	GG
chr3	35716426	A	C
chr3	48946580	G	GG
chr3	54167147	AA	A
chr3	75964090	T	TT
chr3	77288305	G	GG
chr3	80078135	G	GG
chr3	80465606	AA	A
chr3	81011049	GG	G
chr3	98507673	TT	T
chr3	99998895	C	CC
chr3	100204210	TT	T
chr3	113788447	CC	C
chr3	113788466	GG	G
chr3	117440777	C	CC
chr3	119346571	GGC	G
chr4	4687355	CC	C
chr4	5484951	AC	A
chr4	8490436	T	TT
chr4	15562029	G	GC
chr4	16211257	G	GG
chr4	41012082	CC	C
chr4	56067752	GG	G
chr4	59789235	CC	C
chr4	64879214	CC	C
chr4	65879680	CC	C
chr4	74288773	TT	T
chr4	77617083	GG	G
chr4	78163133	CC	C
chr4	87207309	C	CC
chr4	89473374	T	TT
chr4	92439696	G	GG
chr4	96415190	CC	C
chr4	97447494	G	GG
chr4	101952789	CC	C
chr4	103580910	A	AA
chr5	2851032	G	GG
chr5	3238815	GG	G
chr5	4253539	GG	G
chr5	6723209	AC	A
chr5	20070890	TT	T
chr5	26059569	G	GG
chr5	26283526	C	CC
chr5	28630615	TT	T
chr5	30511357	T	TA
chr5	35867562	T	TT
chr5	37502778	CC	C
chr5	37620997	GG	G
chr5	38207793	G	GG
chr5	38354601	AA	A
chr5	41615888	C	CC
chr5	41950822	G	GG
chr5	42325746	CC	C
chr5	42842008	G	GG
chr5	44325382	GT	G
chr5	44617613	T	TT
chr5	45183322	TT	T
chr5	45832460	TT	T
chr5	45843572	GG	G
chr5	46151071	T	TT
chr5	46583295	G	GG
chr5	46752715	CC	C
chr5	47027598	T	TT
chr5	47027609	T	TT
chr5	47951709	A	AA
chr5	48082925	GG	G
chr5	49725279	G	GG
chr5	54899987	GG	G
chr5	55814823	G	GG
chr5	58017654	AA	A
chr5	72962189	AA	A
chr5	74668230	G	GG
chr5	87521354	C	CC
chr5	87667539	TT	T
chr5	95684418	CC	C
chr5	97606976	TT	T
chr6	1314110	CC	C
chr6	4231816	CC	C
chr6	6598109	CC	C
chr6	6598138	CC	C
chr6	8292435	C	CC
chr6	9067644	CC	C
chr6	12761737	GT	G
chr6	22156187	C	CC
chr6	23490035	C	CC
chr6	24339340	C	CC
chr6	25985774	C	CC
chr6	27363680	CC	C
chr6	33898536	CC	C
chr6	33898556	CC	C
chr6	34336447	AA	A
chr6	35962029	AT	A
chr6	40206504	T	A
chr6	42266868	TT	T
chr6	52049553	A	AA
chr6	53017487	CC	C
chr6	55400745	GG	G
chr6	67444582	G	GG
chr6	69446417	G	GG
chr6	69929386	G	GG
chr6	70853763	C	CC
chr6	70918424	AA	A
chr6	74843706	AA	A
chr6	75133927	CC	C
chr6	78911883	CC	C
chr6	80508164	GT	G
chr6	83766604	T	TT
chr6	83810020	TC	T
chr6	84501001	G	GG
chr7	46431	C	CC
chr7	830612	CC	C
chr7	883272	C	CC
chr7	1382266	AA	A
chr7	2451597	CC	C
chr7	2958391	C	CC
chr7	3035664	A	AA
chr7	3455324	GG	G
chr7	4329703	C	CC
chr7	7139491	G	GCTG
chr7	10968725	AA	A
chr7	24783519	GG	G
chr7	25922871	GA	G
chr7	26735434	G	GG
chr7	26799461	T	TT
chr7	26803095	CC	C
chr7	26853191	GG	G
chr7	28016464	A	AA
chr7	37628998	A	AA
chr7	39319009	C	CC
chr7	44805566	C	CC
chr7	45363397	CC	C
chr7	45663328	G	GG
chr7	48607441	T	TG
chr7	48851819	C	CC
chr7	49258373	GG	G
chr7	49557507	C	CC
chr7	49654871	CC	C
chr7	49654899	GG	G
chr7	49691136	G	GG
chr7	52830129	GA	G
chr7	52959942	G	GG
chr7	59955464	GG	G
chr7	61934908	AA	A
chr7	66260816	GG	G
chr7	66262586	GG	G
chr7	70928509	CC	C
chr7	70995819	CC	C
chr7	71671520	A	AA
chr7	71731467	C	CC
chr7	75232545	CC	C
chr7	75384868	GG	G
chr7	79431451	C	CC
chr7	82421838	T	TT
chr7	85199173	GG	G
chr8	636893	A	G
chr8	3386586	G	GG
chr8	5531325	A	AA
chr8	5764543	A	AA
chr8	6532231	C	CC
chr8	12010069	TT	T
chr8	19340907	G	GG
chr8	20264260	A	AA
chr8	21376588	AA	A
chr8	21444364	G	GG
chr8	23018674	G	GG
chr8	23478398	G	GG
chr8	23524742	G	GG
chr8	24017722	CC	C
chr8	29215870	ACA	A
chr8	29609548	AA	A
chr8	29889434	TT	T
chr8	29889518	CC	C
chr8	33975531	CC	C
chr8	38123931	TT	T
chr8	43078338	TT	T
chr8	45443608	G	GG
chr8	48050017	C	CC
chr8	52287576	CC	C
chr8	52287592	GG	G
chr8	55475388	TT	T
chr8	56316134	G	GG
chr8	56836167	GG	G
chr8	66613144	C	CC
chr8	89010310	A	AA
chr8	89621964	G	GG
chr9	2495278	C	CC
chr9	6314207	C	CC
chr9	12298641	CC	C
chr9	15263377	T	TG
chr9	17331677	TT	T
chr9	27192813	T	TT
chr9	29365942	C	T
chr9	36840450	T	TT
chr9	40442429	T	TT
chr9	45639805	T	TT
chr9	48302361	A	AA
chr9	49574235	C	CC
chr9	62858561	G	GG
chr9	65727300	A	AA
chr9	79693514	TT	T
chr9	82498180	GG	G
chr9	82561377	G	GG
chr9	82648325	AT	A
chr9	82669320	C	CC
chr9	82798357	GG	G
chr9	82800317	CC	C
chr10	6237877	GA	G
chr10	6643633	G	GG
chr10	6643655	G	GG
chr10	7106238	C	CC
chr10	7106298	C	CC
chr10	8121839	A	AA
chr10	9087834	GG	G
chr10	9477889	CC	C
chr10	9554229	CC	C
chr10	9712045	GG	G
chr10	9857195	G	GG
chr10	10236555	G	T
chr10	10447227	AA	A
chr10	10483340	G	GG
chr10	10829409	T	TT
chr10	10829426	C	CC
chr10	10848556	CC	C
chr10	10959830	C	CC
chr10	11681897	CC	C
chr10	13431500	C	CC
chr10	13431525	C	CC
chr10	13510287	C	CC
chr10	15326227	G	GG
chr10	15601297	G	GG
chr10	15638546	TT	T
chr10	16028133	CC	C
chr10	16073206	GG	G
chr10	16968462	CC	C
chr10	18236718	T	TT
chr10	18640520	GG	G
chr10	18674925	GG	G
chr10	18922482	C	CC
chr10	19001451	GG	G
chr10	19084343	GG	G
chr10	19216203	C	CC
chr10	19267022	C	CC
chr10	19389247	AT	A
chr10	19434587	AA	A
chr10	19514478	T	TT
chr10	19548574	T	TG
chr10	20391548	C	CC
chr10	20881751	GG	G
chr10	21590603	TT	T
chr10	24376430	TT	T
chr10	24721534	G	GG
chr10	25132097	CC	C
chr10	25424913	A	AA
chr10	26634055	GG	G
chr10	28361544	GG	G
chr10	29965951	G	GG
chr10	57630358	CC	C
chr10	57631402	G	GG
chr10	59182605	CC	C
chr10	59816808	A	AA
chr10	72279232	CC	C
chr10	72279284	CC	C
chr10	74786092	A	AA
chr10	83916743	T	TT
chr11	745204	CC	C
chr11	3158416	A	C
chr11	4363875	CC	C
chr11	5615343	T	A
chr11	6281447	C	CC
chr11	6442080	GG	G
chr11	6790276	CC	C
chr11	6896873	GG	G
chr11	7093683	C	CC
chr11	11600347	GG	G
chr11	15451395	GG	G
chr11	16490023	G	GG
chr11	17713053	T	TT
chr11	18267778	CC	C
chr11	18518208	CC	C
chr11	20737955	GG	G
chr11	20790293	C	CC
chr11	21456237	GG	G
chr11	21766468	GA	G
chr11	22407037	CC	C
chr11	22483518	GG	G
chr11	24084126	C	CC
chr11	24610080	A	AA
chr11	26266110	C	CC
chr11	26369371	T	TT
chr11	33650945	A	AA
chr11	35743197	AA	A
chr11	36178213	C	CC
chr11	40079854	T	TT
chr11	40402281	GG	G
chr11	42362971	G	GG
chr11	44011287	C	CC
chr11	44069690	C	CC
chr11	45184522	G	GG
chr11	47239477	C	CC
chr11	49138832	CC	C
chr11	49759601	C	CC
chr11	50048538	C	CC
chr11	50295147	CC	C
chr11	50477445	CC	C
chr11	50564335	TT	T
chr11	50773154	GG	G
chr11	50822897	AA	A
chr11	50862497	A	AG
chr11	58101958	GG	G
chr11	58777422	C	CC
chr12	675048	G	GG
chr12	10317233	G	GG
chr12	10883265	GG	G
chr12	17346595	CC	C
chr12	20837250	GG	G
chr12	21940642	A	AA
chr12	23061488	AA	A
chr12	24009796	C	CC
chr12	24559716	CC	C
chr12	24611480	CC	C
chr12	24963330	C	CC
chr12	24963356	C	CC
chr12	25057336	TT	T
chr12	25204750	TA	T
chr12	25215614	CC	C
chr12	25755657	G	GG
chr12	25800378	C	CC
chr12	25969974	CC	C
chr12	26038721	GG	G
chr12	26269386	AA	A
chr12	26346048	G	GG
chr12	26578006	GG	G
chr12	27189560	CC	C
chr12	27215304	G	GG
chr12	31757725	CC	C
chr12	31766666	GG	G
chr12	32071663	GG	G
chr12	32338192	CC	C
chr12	32989133	C	CC
chr12	33040567	A	AA
chr12	33087377	GA	G
chr13	1163192	G	GGT
chr13	2422645	TT	T
chr13	2625704	CC	C
chr13	2629811	CC	C
chr13	4596283	AA	A
chr13	5667753	CCG	C
chr13	7867743	GG	G
chr13	8506999	AA	A
chr13	8526285	G	GG
chr13	8610445	GC	G
chr13	9094665	AA	A
chr13	9156514	CC	C
chr13	9156552	AA	A
chr13	10786228	C	CC
chr13	11004818	GT	G
chr13	11366901	GG	G
chr13	11579362	T	TT
chr13	11850960	GG	G
chr13	11851053	CC	C
chr13	11975496	AC	A
chr13	18623225	TT	T
chr13	18639386	AA	A
chr13	19077045	CC	C
chr13	19087271	C	CC
chr13	19149513	AA	A
chr13	19502224	GG	G
chr13	19502251	CC	C
chr13	19563527	GG	G
chr13	19696518	GG	G
chr13	19809788	GC	G
chr13	19947240	CC	C
chr13	19947255	AA	A
chr13	19974045	AA	A
chr13	23759909	CC	C
chr13	23881620	G	GG
chr13	27376515	GG	G
chr13	28179001	A	T
chr13	39905364	GG	G
chr13	41022210	GG	G
chr13	41393230	GG	G
chr13	42058031	CC	C
chr14	1636102	TT	T
chr14	3274316	T	TG
chr14	3274329	C	CC
chr14	4654645	CC	C
chr14	4702290	G	GG
chr14	6403246	AA	A
chr14	19114828	GA	G
chr14	19318012	CC	C
chr14	23888309	A	AA
chr14	27381104	G	GG
chr14	35164201	C	CC
chr14	35361712	GG	G
chr14	35664401	A	G
chr14	42466858	AA	A
chr14	43319383	C	CC
chr14	44237139	GG	G
chr14	47231900	C	CC
chr14	58583853	TT	T
chr14	60259936	G	GG
chr14	60894135	AA	A
chr14	62371451	T	TT
chr14	67837041	GG	G
chr14	67879488	TA	T
chr14	85262076	A	G
chr14	87471652	TA	T
chr14	89817683	G	GG
chr14	91687847	CC	C
chr14	91904350	CC	C
chr15	10721465	CC	C
chr15	11540178	TT	T
chr15	11540252	CC	C
chr15	12876490	A	AA
chr15	15075472	T	TT
chr15	15584823	C	CC
chr15	17175037	C	CC
chr15	18156044	T	TT
chr15	18453165	G	GG
chr15	18875677	GG	G
chr15	28725497	G	GC
chr15	29235671	T	TT
chr15	30121526	CT	C
chr15	30744770	C	CC
chr15	31394244	T	TT
chr15	32352443	CC	C
chr15	54345890	T	TT
chr15	55318727	C	T
chr15	59580811	T	TT
chr15	60601241	AA	A
chr15	64194452	GG	G
chr15	65524468	AA	A
chr15	68697564	TT	T
chr15	69713314	T	TT
chr15	70788431	A	AA
chr15	71528030	CC	C
chr15	71878465	G	GG
chr15	79140309	CC	C
chr15	79672223	GG	G
chr15	82192759	AA	A
chr15	83886777	CC	C
chr15	84482295	G	GG
chr16	1401445	GG	G
chr16	1401502	GG	G
chr16	2580046	A	AA
chr16	3536398	GG	G
chr16	3557778	C	CC
chr16	6932881	CC	C
chr16	6953086	C	CC
chr16	8092040	C	CC
chr16	23301433	AG	A
chr16	35535593	TT	T
chr16	36916844	TT	T
chr16	37280241	GG	G
chr16	37316029	GG	G
chr16	37983130	G	GT
chr16	38141238	CC	C
chr16	38523136	T	TT
chr16	40406355	AA	A
chr16	41803628	GG	G
chr16	44043547	AA	A
chr16	44352143	A	AA
chr16	46197295	C	CC
chr16	75597036	A	AA
chr16	76407431	T	TT
chr16	80508885	T	TT
chr17	1621341	C	CC
chr17	8037380	GG	G
chr17	12210338	C	CC
chr17	13765512	CC	C
chr17	17443438	T	TT
chr17	17443468	G	GG
chr17	17475914	GG	G
chr17	17757624	T	TG
chr17	19860445	A	C
chr17	21628739	TT	T
chr17	64583505	AA	A
chr17	78395341	CC	C
chr18	10205494	GG	G
chr18	11085129	CC	C
chr18	16524148	G	GG
chr18	19482091	C	CC
chr18	19629480	T	TT
chr18	31175629	G	GG
chr18	40734317	C	CC
chr18	43872067	CC	C
chr18	49470125	TT	T
chr18	51068914	GG	G
chr18	55718440	AA	A
chr18	56658251	TT	T
chr18	59202133	CC	C
chr18	59589581	CC	C
chr18	63322560	A	AA
chr18	71405420	T	TT
chr18	71774054	G	GG
chr18	81759052	CG	C
chr19	1156796	CC	C
chr19	1190373	A	C
chr19	2270722	T	C
chr19	10760786	G	GG
chr19	20358451	TT	T
chr19	22136635	A	AC
chr19	22497515	G	GG
chr19	22523920	GG	G
chr19	24352116	T	TT
chr19	31214212	TT	T
chr19	32689568	TT	T
chr19	32795764	AA	A
chr19	35927556	A	AA
chr19	36669981	C	CC
chr19	37614314	C	CT
chr19	54971719	C	CC
chr20	1917044	CC	C
chr20	4260338	AA	A
chr20	4260373	GG	G
chr20	7664690	A	AA
chr20	13173413	GA	G
chr20	28824930	GG	G
chr20	29543790	T	TT
chr20	29652801	C	CC
chr20	31788952	GG	G
chr20	31788981	CC	C
chr20	36211865	G	GG
chr20	42186548	CA	C
chr20	42221313	G	GA
chr20	42690886	GG	G
chr20	45214254	T	TT
chr20	50630378	GG	G
chr20	52256700	G	GC
chr20	53678191	T	TT
chr21	1765993	CC	C
chr21	1801853	C	CC
chr21	2283004	GG	G
chr21	2346440	TT	T
chr21	2346469	CC	C
chr21	2434073	GG	G
chr21	2515886	CC	C
chr21	2864015	GA	G
chr21	2941017	GG	G
chr21	3087503	TT	T
chr21	3924919	G	GG
chr21	3950050	CC	C
chr21	7604659	CC	C
chr21	16824778	AA	A
chr21	17036396	AA	A
chr21	18587910	GA	G
chr21	49260910	C	A
chr21	53311632	TT	T
chr21	55531685	GG	G
chr21	56626410	G	GCA
chr21	56747360	C	CC
chr21	57620127	C	CC
chr22	2171756	AA	A
chr22	2171799	GG	G
chr22	2171831	GG	G
chr22	2845171	C	CC
chr22	5136711	C	CC
chr22	19669935	C	CC
chr22	23047501	A	AA
chr22	23047550	C	CC
chr22	25824087	A	AA
chr22	25824129	T	TT
chr22	28210333	GG	G
chr22	30819986	T	TT
chr22	32992491	A	AA
chr22	35534986	G	A
chr22	38873288	CC	C
chr22	41024280	A	AG
chr22	43134541	C	CC
chr22	48199942	TT	T
chr22	48644214	GC	G
chr22	49247609	AA	A
chr23	13482309	T	TT
chr23	16159413	A	AA
chr23	21010776	G	GG
chr23	21427250	C	CC
chr23	23062382	AA	A
chr23	26186523	C	CC
chr23	36946386	CC	C
chr23	39708704	G	C
chr23	51384617	G	GGT
chr23	54329987	AA	A
chr23	54837802	CC	C
chr24	3531783	G	GG
chr24	3721977	G	GG
chr24	5391824	C	CC
chr24	6171198	GG	G
chr24	6282746	A	AA
chr24	14999388	G	GG
chr24	22414011	GA	G
chr24	22600491	C	CC
chr24	26234542	C	CC
chr24	32183725	A	AA
chr24	35624421	G	GG
chr24	42083827	CC	C
chr24	45171520	G	GG
chr24	45489695	GG	G
chr24	46211687	GG	G
chr24	46211730	AA	A
chr25	417993	C	CC
chr25	4499903	G	GC
chr25	5104092	G	GG
chr25	5104124	G	GG
chr25	6637633	GG	G
chr25	6809420	GG	G
chr25	13162556	C	CC
chr25	16315268	C	CC
chr25	16451071	GG	G
chr25	23348004	G	GG
chr25	29052764	GG	G
chr25	29110933	CC	C
chr25	31897804	AA	A
chr25	32104961	GG	G
chr25	32558927	GT	G
chr25	32558948	CC	C
chr25	33797893	TT	T
chr25	35558317	GG	G
chr25	36749785	G	GG
chr25	37581749	C	CC
chr25	37616206	AA	A
chr25	37628297	G	GG
chr25	37756908	AA	A
chr25	38540762	AA	A
chr25	38558419	T	TT
chr25	38662538	C	CC
chr25	38780381	CC	C
chr25	38808236	GG	G
chr25	39307735	TT	T
chr25	39502229	AA	A
chr26	3478988	A	AA
chr26	8350903	AA	A
chr26	23282799	C	CC
chr26	23373502	G	GG
chr26	26651644	C	CC
chr26	33747271	T	TT
chr26	35378196	C	CC
chr26	40580719	CA	C
chr27	3706282	G	GG
chr27	5381929	CC	C
chr27	7905573	GG	G
chr27	14897925	CC	C
chr27	15452044	CC	C
chr27	32448807	G	GG
chr27	39936750	AA	A
chr28	6861465	T	TT
chr28	22992088	AA	A
chr28	23042460	C	CC
chr28	24419941	TT	T
chr28	25188719	G	GG
chr28	28393612	TT	T
chr28	34434984	G	GG
chr28	34898542	CC	C
chr28	35149221	GG	G
chr28	35157429	CC	C
chr28	35859527	A	AA
chr28	37011629	C	CC
chr28	40156123	G	GG
chr28	40857909	CC	C
chr28	41889868	CT	C
chr28	42593409	AA	A
chr28	45942706	A	G
chr28	46054656	AA	A
chr28	46134293	CC	C
chr29	4804502	CC	C
chr29	6327998	A	G
chr29	7470760	G	GG
chr29	14403484	TT	T
chr29	14590915	CC	C
chr29	17633280	T	TT
chr29	18281879	GG	G
chr29	18281903	AA	A
chr29	22615290	AA	A
chr29	29327716	C	CC
chr29	32626379	T	TT
chr30	637847	TT	T
chr30	4538673	C	CC
chr30	6863834	CC	C
chr30	19093984	GG	G
chr30	28766087	CC	C
chr31	9583256	CT	C
chr31	22964759	TT	T
